# Supplementary material for: Malakoplakia with aberrant ALK expression by immunohistochemistry: a case report
Source: Diagn Pathol. 2023 Aug 29;18:97. doi: 10.1186/s13000-023-01383-z (PMC10464214; doi:10.1186/s13000-023-01383-z)
Supplement: Supplementary file 1 — Additional file 1. [file 13000_2023_1383_MOESM1_ESM.zip]

Archive with 10 entries (10 files):
- 10-RAD50.png
- 1-ALK.png
- 2-GOT1L1.png
- 3-GLIS2.png
- 4-SPOUT1.png
- 5-TMEM97.png
- 6-MUC3A.png
- 7-NSD2.png
- 8-SFXN5.png
- 9-ADAD1.png
